# Supplementary material for: VARIFI—Web-Based Automatic Variant Identification, Filtering and Annotation of Amplicon Sequencing Data
Source: J Pers Med. 2019 Feb 1;9(1):10. doi: 10.3390/jpm9010010 (PMC6463100; doi:10.3390/jpm9010010)
Supplement: Supplementary file 1 [file jpm-09-00010-s001.zip]

Archive with 15 entries (14 files):
- File_S1.pdf
- __MACOSX/
- __MACOSX/._File_S1.pdf
- Table_S1.xlsx
- __MACOSX/._Table_S1.xlsx
- Table_S2.xlsx
- __MACOSX/._Table_S2.xlsx
- Table_S3.xlsx
- __MACOSX/._Table_S3.xlsx
- Table_S4.xlsx
- __MACOSX/._Table_S4.xlsx
- Table_S5.xlsx
- __MACOSX/._Table_S5.xlsx
- Table_S6.xlsx
- __MACOSX/._Table_S6.xlsx
