# Supplementary material for: VARIFI—Web-Based Automatic Variant Identification, Filtering and Annotation of Amplicon Sequencing Data
Source: J Pers Med. 2019 Feb 1;9(1):10. doi: 10.3390/jpm9010010 (PMC6463100; doi:10.3390/jpm9010010)
Supplement: Supplementary file 1 [file jpm-09-00010-s001.zip › Table_S1.xlsx]

## Sheet: Sheet1
Comparison of variant calling results using VARIFI and IonReporter
Cancer Hotspot Panel 2 (CHP2)
			Ion Reporter				VARIFI
Sample	Positions checked (bp)	Analyzed TP53 exons (exon number)	TP	TN	FP	FN	TP	TN	FP	FN
1198_16	309	TP53 Ex 4	1	308	0	0	1	308	0	0
1241_16	309+190	TP53 Ex 4, TP53 Ex 8	2	497	0	0	2	497	0	0
1243_16	309+208	TP53 Ex 4, TP53 Ex 5	1	516	0	0	1	516	0	0
1255_16	309+209	TP53 Ex 4, TP53 Ex 7	2	516	0	0	2	516	0	0
1308_16	309+190	TP53 Ex 4, TP53 Ex 8	2	307	0	0	2	307	0	0
1373_16	309+190	TP53 Ex 4, TP53 Ex 8	2	497	0	0	2	497	0	0
1428_16	309+208+254	TP53 Ex 4, TP53 Ex 5, TP53 Ex 6	2	769	0	0	2	769	0	0
1440_16	309+209	TP53 Ex 4, TP53 Ex 7	2	516	0	0	2	516	0	0
1461_16	309	TP53 Ex 4	1	308	0	0	1	308	0	0
1552_16	309	TP53 Ex 4	1	308	0	0	1	308	0	0
1562_16	309	TP53 Ex 4	1	308	0	0	1	308	0	0
1588_16	309+208+209	TP53 Ex 4, TP53 Ex 5, TP53 Ex 7	1	725	0	0	1	725	0	0
1594_16	309+208	TP53 Ex 4, TP53 Ex 5	2	515	0	0	2	515	0	0
\total:	6300	24 exons	20	6280	0	0	20	6280	0	0
ColonLung panel
			Ion Reporter				VARIFI
Sample	Positions checked (bp)	Analyzed TP53 exons (exon number)	TP	TN	FP	FN	TP	TN	FP	FN
601_15	309	TP53 Ex 4	1	308	0	0	1	308	0	0
602_15	309+190	TP53 Ex 4, TP53 Ex 8	1	308	0	0	1	307	0	1
656_15	309+208+254	TP53 Ex 4, TP53 Ex 5, TP53 Ex 6	3	768	0	0	3	768	0	0
659_15	309	TP53 Ex 4	1	308	0	0	1	308	0	0
702_15	309+190	TP53 Ex 4, TP53 Ex 8	1	498	0	0	1	498	0	0
196_16	309+190	TP53 Ex 4, TP53 Ex 8	0	497	1	1	1	498	0	0
\total:	2886	11 exons	7	2877	1	1	8	2877	0	1
Panel+tool	Specificity	Sensitivity
CHP2-IonReporter	1	1
CHP2-VARIFI	1	1
ColonLung-IonReporter	0.9996	0.875
ColonLung-VARIFI	1	0.8889
