# Supplementary material for: VARIFI—Web-Based Automatic Variant Identification, Filtering and Annotation of Amplicon Sequencing Data
Source: J Pers Med. 2019 Feb 1;9(1):10. doi: 10.3390/jpm9010010 (PMC6463100; doi:10.3390/jpm9010010)
Supplement: Supplementary file 1 [file jpm-09-00010-s001.zip › Table_S3.xlsx]

## Sheet: Sheet1
FP variants called in homopolymer regions – sample S2
Position	Function	Gene	ExonId	ExonicFunction	AAChange	Reference allele	Alternative allele	Sanger sequencing	var (NextGenMap)	frmode (NextGenMap)	var (Bowtie2)	frmode (Bowtie2)	var (bwa)	frmode (BWA)
chr17:7578474	exonic	TP53	NM_001126115:ex1,NM_001126116:ex1,NM_001126117:ex1,NM_001126114:ex5,NM_001126112:ex5,NM_000546:ex5,NM_001126113:ex5	frameshift deletion	NM_001126115:c.59delC:p.P20fs	CG	C	no variation detected	0.4362	0.8754	0.7271	0.8224	0.5846	0.8222
chr19:1221313	exonic	STK11	NM_000455:ex6	frameshift deletion	NM_000455:c.837delC:p.G279fs	GC	G	no variation detected	0.3098	0.9072	0.3147	0.9097	0.2653	0.9285
