# Supplementary material for: VARIFI—Web-Based Automatic Variant Identification, Filtering and Annotation of Amplicon Sequencing Data
Source: J Pers Med. 2019 Feb 1;9(1):10. doi: 10.3390/jpm9010010 (PMC6463100; doi:10.3390/jpm9010010)
Supplement: Supplementary file 1 [file jpm-09-00010-s001.zip › Table_S4.xlsx]

## Sheet: Sheet1
Validation of variants found with different confidence scores
Sample	Panel	Genomic position (assembly GRCh37)	Position HGVS	Amino acid change	dbSNP	Gene-Exon Sanger checked	Sanger sequencing results	PRIMERS	alignment start_chr 17_for_primer1..primer2	Length of Sanger checked region (bp)	VARIFI results	Confidence score (VARIFI)
1198_16	CHP2	Chr17: 7579472	NM_000546.5:c.215C>G	p.P72R	rs1042522	TP53 Ex 4	found	4r_028-4f_027	7579271(+)..7579600(-)	309	found	1
1241_16	CHP2	Chr17: 7579472	NM_000546.5:c.215C>G	p.P72R	rs1042522	TP53 Ex 4	found	4r_028-4f_027	7579271(+)..7579600(-)	309	found	3
1243_16	CHP2	Chr17: 7579472	NM_000546.5:c.215C>G	p.P72R	rs1042522	TP53 Ex 4	found	4r_028-4f_027	7579271(+)..7579600(-)	309	found	3
1255_16	CHP2	Chr17: 7579472	NM_000546.5:c.215C>G	p.P72R	rs1042522	TP53 Ex 4	found	4r_028-4f_027	7579271(+)..7579600(-)	309	found	3
1308_16	CHP2	Chr17: 7579472	NM_000546.5:c.215C>G	p.P72R	rs1042522	TP53 Ex 4	found	4r_028-4f_027	7579271(+)..7579600(-)	309	found	6
1373_16	CHP2	Chr17: 7579472	NM_000546.5:c.215C>G	p.P72R	rs1042522	TP53 Ex 4	found	4r_028-4f_027	7579271(+)..7579600(-)	309	found	3
1428_16	CHP2	Chr17: 7579472	NM_000546.5:c.215C>G	p.P72R	rs1042522	TP53 Ex 4	found	4r_028-4f_027	7579271(+)..7579600(-)	309	found	6
1440_16	CHP2	Chr17: 7579472	NM_000546.5:c.215C>G	p.P72R	rs1042522	TP53 Ex 4	found	4r_028-4f_027	7579271(+)..7579600(-)	309	found	3
1461_16	CHP2	Chr17: 7579472	NM_000546.5:c.215C>G	p.P72R	rs1042522	TP53 Ex 4	found	4r_028-4f_027	7579271(+)..7579600(-)	309	found	4
1552_16	CHP2	Chr17: 7579472	NM_000546.5:c.215C>G	p.P72R	rs1042522	TP53 Ex 4	found	4r_028-4f_027	7579271(+)..7579600(-)	309	found	6
1562_16	CHP2	Chr17: 7579472	NM_000546.5:c.215C>G	p.P72R	rs1042522	TP53 Ex 4	found	4r_028-4f_027	7579271(+)..7579600(-)	309	found	4
1594_16	CHP2	Chr17: 7579472	NM_000546.5:c.215C>G	p.P72R	rs1042522	TP53 Ex 4	found	4r_028-4f_027	7579271(+)..7579600(-)	309	found	3
1594_16	CHP2	Chr17: 7578442	NM_000546.5:c.488A>G	p.Y163C	rs148924904	TP53 Ex 5	found	5r_032-5f_031	7578337(+)..7578565(-)	208	found	1
1428_16	CHP2	Chr17: 7578210	NM_000546.5:c.639A>G	p.Arg213=	rs1800372	TP53 Ex 6	found	6r_350-6f_349	7578060(+)..7578334(-)	254	found	6
1255_16	CHP2	Chr17: 7577581	NM_000546.5:c.700A>G	p.Y234C	?	TP53 Ex 7	found	7r_322-7f_321	7577410(+)..7577639(-)	209	found	3
1440_16	CHP2	Chr17: 7577539	NM_000546.5:c.742C>T	p.R248W	rs121912651	TP53 Ex 7	found	7r_322-7f_321	7577410(+)..7577639(-)	209	found	3
1588_16	CHP2	Chr17: 7577538	NM_000546.5:c.743G>A	p.R248Q	rs11540652	TP53 Ex 7	found	7r_322-7f_321	7577410(+)..7577639(-)	209	found	4
1241_16	CHP2	Chr17: 7577099	NM_000546.5:c.839G>T	p.R280I	rs121912660	TP53 Ex 8	found	8r_038-8f_037	7576975(+)..7577186(-)	190	found	6
1373_16	CHP2	Chr17: 7577058	NM_000546.5:c.880G>T	p.E294	rs1057520607	TP53 Ex 8	found	8r_038-8f_037	7576975(+)..7577186(-)	190	found	4
1308_16	CHP2	Chr17: 7577094	NM_000546.5:c.844C>T	p.D282W	rs28934574	TP53 Ex 8	found	8r_038-8f_037	7576975(+)..7577186(-)	190	found	3
601_15	colon_lung	Chr17: 7579472	NM_000546.5:c.215C>G	p.P72R	rs1042522	TP53 Ex 4	found	4r_028-4f_027	7579271(+)..7579600(-)	309	found	3
602_15	colon_lung	Chr17: 7579472	NM_000546.5:c.215C>G	p.P72R	rs1042522	TP53 Ex 4	found	4r_028-4f_027	7579271(+)..7579600(-)	309	found	3
656_15	colon_lung	Chr17: 7579472	NM_000546.5:c.215C>G	p.P72R	rs1042522	TP53 Ex 4	found	4r_028-4f_027	7579271(+)..7579600(-)	309	found	1
659_15	colon_lung	Chr17: 7579472	NM_000546.5:c.215C>G	p.P72R	rs1042522	TP53 Ex 4	found	4r_028-4f_027	7579271(+)..7579600(-)	309	found	3
702_15	colon_lung	Chr17: 7579472	NM_000546.5:c.215C>G	p.P72R	rs1042522	TP53 Ex 4	found	4r_028-4f_027	7579271(+)..7579600(-)	309	found	1
656_15	colon_lung	Chr17: 7578470	NM_000546.5:c.460G>A	p.G154S	rs137852789	TP53 Ex 5	found	5r_032-5f_031	7578337(+)..7578565(-)	208	found	3
656_15	colon_lung	Chr17: 7578263	NM_000546.5:c.586C>T	p.R196X	rs397516435	TP53 Ex 6	found	6r_350-6f_349	7578060(+)..7578334(-)	254	found	6
196_16	colon_lung	Chr17: 7579472	NM_000546.5:c.215C>G	p.P72R	rs1042522	TP53 Ex 4	found	4r_028-4f_027	7579271(+)..7579600(-)	309	found	6
