# Supplementary material for: VARIFI—Web-Based Automatic Variant Identification, Filtering and Annotation of Amplicon Sequencing Data
Source: J Pers Med. 2019 Feb 1;9(1):10. doi: 10.3390/jpm9010010 (PMC6463100; doi:10.3390/jpm9010010)
Supplement: Supplementary file 1 [file jpm-09-00010-s001.zip › Table_S5.xlsx]

## Sheet: Sheet1
Amplicon coverage
region	position	Bowtie2_plus_strand	Bowtie2_minus_strand	Bowtie2_total_read_count	BWA_plus_strand	BWA_minus_strand	BWA_total_read_count	NextGenMap_plus_strand	NextGenMap_minus_strand	NextGenMap_total_read_count
CHP2_SRC_1	chr20:36031666-36031768	514	576	1090	529	598	1127	532	600	1132
CHP2_GNAS_1	chr20:57484396-57484503	179	852	1031	190	881	1071	191	893	1084
CHP2_GNAS_2	chr20:57484562-57484671	1142	1031	2173	1188	1147	2335	1180	1142	2322
CHP2_RET_1	chr10:43609066-43609181	390	385	775	410	402	812	417	408	825
CHP2_RET_2	chr10:43609874-43610009	131	274	405	268	280	548	255	279	534
CHP2_RET_3	chr10:43613794-43613892	487	510	997	500	533	1033	503	537	1040
CHP2_RET_4	chr10:43615546-43615686	572	502	1074	611	522	1133	617	526	1143
CHP2_RET_5	chr10:43617314-43617432	501	973	1474	905	1007	1912	913	1014	1927
CHP2_PTEN_1	chr10:89624207-89624299	891	1460	2351	912	1568	2480	918	1554	2472
CHP2_PTEN_2	chr10:89685258-89685373	2121	2249	4370	2295	2415	4710	2310	2409	4719
